# Supplementary material for: Impact of LS Mutation on Pharmacokinetics of Preventive HIV Broadly Neutralizing Monoclonal Antibodies: A Cross-Protocol Analysis of 16 Clinical Trials in People without HIV
Source: Pharmaceutics. 2024 Apr 27;16(5):594. doi: 10.3390/pharmaceutics16050594 (PMC11125931; doi:10.3390/pharmaceutics16050594)
Supplement: Supplementary file 1 [file pharmaceutics-16-00594-s001.zip]

Archive with 2 entries (2 files):
- pharmaceutics-2985042-Supplemental Materials.html
- pharmaceutics-2985042-Supplemental Materials.pdf
